# Supplementary material for: Biomechanical response of lumbar facet joints under follower preload: a finite element study
Source: BMC Musculoskelet Disord. 2016 Mar 15;17:126. doi: 10.1186/s12891-016-0980-4 (PMC4791937; doi:10.1186/s12891-016-0980-4)
Supplement: Additional file 2: — Raw data of prediected facet forces/contact areas in different postures. (XLSX 37 kb) [file 12891_2016_980_MOESM2_ESM.xlsx]

## Sheet: Sheet1
Facet force			Fig3
	Follower load	L1-L2	L2-L3	L3-L4	L4-L5	L5-S1
Left facet	0					18
	500					38.3
	800					49.6
	1200					61.1
Right facet	0					37.8
	500					60
	800					72
	1200					82
Left facet	0	51.55	89.5	104.301	63.54	51.86
	500	67	126.3	151.893	98.06	77.15
	800	71.4	140.7	168.3	115.2	94
	1200	73.3	144.5	175.14	121.3	112.5
Right facet	0	60.51	90.55	110.925	58.04	36.2
	500	86.72	129.82	158.022	88.25	67.4
	800	95	142	174.6	105.6	84
	1200	96	147.1	182.52	112.9	103.6
			Fig5
		L1-L2	L2-L3	L3-L4	L4-L5	L5-S1
left facet	0	3.5	0	0	19.4	24.72
	500	7	0	0	30.49	34.8
	800	8.14	0	0	34.88	40.2
	1200	9.52	1.61	0	39.8	47.4
right facet	0	27	26.6	22.33	22.26	21
	500	20	21.83	18.08	20.28	19.5
	800	15.9	20.4	16.2	18.94	18
	1200	11.84	19	15.1	18.3	17.5
left facet	0	37.5	38.6	37.92	28.22	32
	500	32.5	32.94	31.06	25.97	28
	800	29.05	28.45	29	23	25.35
	1200	26	24.02	27.86	20.16	21
right facet	0	9.3	7.2	0	11.9	14.475
	500	15.72	19.43	2	24.68	24.186
	800	18	25.4	5.65	31.3	29.37
	1200	20.3	31.93	10.31	39.4	36.348
			Fig4
		L1-L2	L2-L3	L3-L4	L4-L5	L5-S1
Right facet	0	141	139.3	144.55	129	142.92
	500	141.9	144.04	145.53	132.02	148.6
	800	139.9	145.16	144.62	132.77	153.2
	1200	137.7	148	144	134.56	154.22
Left facet	0	134.5	139.5	144.4	128.2	141.2
	500	135.4	137.7	143.5	130.1	148.5
	800	133.57	135.5	140.9	129.9	152.8
	1200	131	133.3	138.5	130.2	156.8
Contact area			Fig6
		L1-L2	L2-L3	L3-L4	L4-L5	L5-S1
Left facet	0					11.1
	500					20.6
	800					26.6
	1200					32.8
Right facet	0					29.96
	500					39.9
	800					47
	1200					45.89
Left facet	0	20.32	43.03	43.57	36.2	20.5
	500	26.6	47.9	50.44	41.2	26.46
	800	29.8	48.8	52.7	43.8	35.8
	1200	31.2	49.2	53.4	45.7	40
Right facet	0	19.8	25.11	36.2	32.52	23.6
	500	20.64	28.6	41.2	38.2	37
	800	23.3	30.2	43.8	42.1	45.4
	1200	22.7	31.4	45.7	43.7	46
bending			Fig8
		L1-L2	L2-L3	L3-L4	L4-L5	L5-S1
Left facet	0	4.56	0	0	19.55	37.58
	500	6.6	0	0	25.35	47.6
	800	7.56	0	0	27.35	53.43
	1200	9.552	5.51	0	28.2	56.43
Right facet	0	13.44	25.78	26.59	27.4	32.7
	500	11.28	29.41	21.41	24.21	23.706
	800	11.28	29.2	20.2	23.6	20.532
	1200	11.04	29.72	17.6	22.05	18.66
Left facet	0	15.5	15	17.01	23.2	29.82
	500	14.9	15.89	15.19	22.6	26.19
	800	14.75	16.52	14.72	20.9	23.46
	1200	14.7	18.11	13.86	20	19.55
Right facet	0	5.2	6.16	0	14.72	25.51
	500	7.56	11.14	6	17.7	34.6
	800	8.21	12.62	9.34	19.2	38.41
	1200	9.64	13.38	10.1	21.1	42
rotation			Fig7
		L1-L2	L2-L3	L3-L4	L4-L5	L5-S1
Right facet	0	47	54.3	49.7	54.77	59.5
	500	51.1	61.3	53.7	64.6	75.6
	800	50	63.8	54.82	70.21	83.1
	1200	53.56	65.8	55.44	77.65	87.2
Left facet	0	46.3	52.5	50.43	52.88	62.64
	500	46.64	56.08	57.45	65.37	79
	800	47.2	60.8	61.28	73.71	86
	1200	48.51	67.89	63.3	72.25	87.9
