# Supplementary material for: Biomechanical response of lumbar facet joints under follower preload: a finite element study
Source: BMC Musculoskelet Disord. 2016 Mar 15;17:126. doi: 10.1186/s12891-016-0980-4 (PMC4791937; doi:10.1186/s12891-016-0980-4)
Supplement: Additional file 3: — Raw data of prediected mean contact pressures in different postures. (XLSX 26 kb) [file 12891_2016_980_MOESM3_ESM.xlsx]

## Sheet: Sheet1
					Fig9
			Follower load	L1-L2	L2-L3	L3-L4	L4-L5	L5-S1
Left facet	0	left facet	0					1.62162
	500		500					1.85922
	800		800					1.86466
	1200		1200					1.8628
Right facet	0	right facet	0					1.26168
	500		500					1.50376
	800		800					1.53191
	1200		1200					1.78688
Left facet	0	left facet	0	2.53691	2.07994	2.39387	1.75525	2.52976
	500		500	2.5188	2.63674	3.01136	2.3801	2.91572
	800		800	2.39597	2.8832	3.19355	2.65297	2.6257
	1200		1200	2.34936	2.93699	3.27978	2.65427	2.8125
Right facet	0	right facet	0	3.05606	3.60613	3.06423	1.78475	1.5339
	500		500	4.20155	4.53916	3.83549	2.31021	1.82162
	800		800	4.07725	4.70199	3.9863	2.50831	1.85022
	1200		1200	4.22907	4.68471	3.99387	2.58352	2.25217
					Fig11
			Follower load	L1-L2	L2-L3	L3-L4	L4-L5	L5-S1
left facet	0	left facet	0	0.767544			0.992327	0.657797
	500		500	1.06061			1.20276	0.731092
	800		800	1.07672			1.27532	0.752386
	1200		1200	0.99665			1.41135	0.839979
right facet	0	right facet	0	2.00893	1.03181	0.839789	0.812409	0.642202
	500		500	1.77305	0.742265	0.844465	0.83767	0.822577
	800		800	1.40957	0.69863	0.80198	0.802542	0.87668
	1200		1200	1.07246	0.6393	0.857955	0.829932	0.937835
left facet	0	left facet	0	2.41935	2.57333	2.22928	1.21638	1.07311
	500		500	2.18121	2.073	2.04477	1.14912	1.06911
	800		800	1.96949	1.72215	1.97011	1.10048	1.08056
	1200		1200	1.76871	1.32634	2.0101	1.008	1.07417
right facet	0	right facet	0	1.78846	1.16883		0.808424	0.567425
	500		500	2.07937	1.74417	0.333333	1.39435	0.699017
	800		800	2.19245	2.01268	0.604925	1.63021	0.764645
	1200		1200	2.10581	2.3864	1.02079	1.8673	0.865429
					Fig10
			Follower load	L1-L2	L2-L3	L3-L4	L4-L5	L5-S1
Right facet	0	Right facet	0	3	2.56538	2.90845	2.3553	2.40202													59.5
	500		500	2.77691	2.34976	2.71006	2.04365	1.96561													75.6
	800		800	2.798	2.27524	2.63809	1.89104	1.84356													83.1
	1200		1200	2.57095	2.24924	2.5974	1.7329	1.76858													87.2
Left facet	0	Left facet	0	2.90497	2.65714	2.86337	2.42436	2.25415													62.64
	500		500	2.90309	2.45542	2.49782	1.99021	1.87975													79
	800		800	2.82987	2.22862	2.29928	1.76231	1.77674													86
	1200		1200	2.70047	1.96347	2.18799	1.80208	1.78385													87.9
